# Supplementary material for: A conserved filamentous assembly underlies the structure of the meiotic chromosome axis
Source: eLife. 2019 Jan 18;8:e40372. doi: 10.7554/eLife.40372 (PMC6349405; doi:10.7554/eLife.40372)
Supplement: Supplementary File 4. [file elife-40372-supp4.xlsx]

## Sheet: Sheet1
SYCP2-SYCP3 Lysine crosslinking analysis
Cell colors:
Grey cell, no border: Lysine residues within 30 Å (20 residues)
Grey cell, black border: Lysine residues within 20 Å (13 residues)
Dark grey cell: Crosslink identified 1-7 times (see Table S2)
Yellow cell: Crosslink identified 8-19 times
Orange cell: Crosslink identified over 20 times
SYCP2-SYCP2 crosslinks - PARALLEL																							ANTIPARALLEL
			SYCP2																							SYCP2
		K resid #	1371	1379	1390	1409	1410	1413	1427	1433	1437	1445	1449	1455	1465	1470	1491	1495	1503						K resid #	1371	1379	1390	1409	1410	1413	1427	1433	1437	1445	1449	1455	1465	1470	1491	1495	1503
	K Resid #	Register #	15	23	34	53	54	57	71	77	81	89	93	99	109	114	135	139	147					K Resid #	Register #	15	23	34	53	54	57	71	77	81	89	93	99	109	114	135	139	147
SYCP2	1371	15	0	8	19	38	39	42	56	62	66	74	78	84	94	99	120	124	132				SYCP2	1370	140	125	117	106	87	86	83	69	63	59	51	47	41	31	26	5	1	-7
	1379	23	-8	0	11	30	31	34	48	54	58	66	70	76	86	91	112	116	124					1378	132	117	109	98	79	78	75	61	55	51	43	39	33	23	18	-3	-7	-15
	1390	34	-19	-11	0	19	20	23	37	43	47	55	59	65	75	80	101	105	113					1389	121	106	98	87	68	67	64	50	44	40	32	28	22	12	7	-14	-18	-26
	1409	53	-38	-30	-19	0	1	4	18	24	28	36	40	46	56	61	82	86	94					1408	102	87	79	68	49	48	45	31	25	21	13	9	3	-7	-12	-33	-37	-45
	1410	54	-39	-31	-20	-1	0	3	17	23	27	35	39	45	55	60	81	85	93					1409	101	86	78	67	48	47	44	30	24	20	12	8	2	-8	-13	-34	-38	-46
	1413	57	-42	-34	-23	-4	-3	0	14	20	24	32	36	42	52	57	78	82	90					1412	98	83	75	64	45	44	41	27	21	17	9	5	-1	-11	-16	-37	-41	-49
	1427	71	-56	-48	-37	-18	-17	-14	0	6	10	18	22	28	38	43	64	68	76					1426	84	69	61	50	31	30	27	13	7	3	-5	-9	-15	-25	-30	-51	-55	-63
	1433	77	-62	-54	-43	-24	-23	-20	-6	0	4	12	16	22	32	37	58	62	70					1432	78	63	55	44	25	24	21	7	1	-3	-11	-15	-21	-31	-36	-57	-61	-69
	1437	81	-66	-58	-47	-28	-27	-24	-10	-4	0	8	12	18	28	33	54	58	66					1436	74	59	51	40	21	20	17	3	-3	-7	-15	-19	-25	-35	-40	-61	-65	-73
	1445	89	-74	-66	-55	-36	-35	-32	-18	-12	-8	0	4	10	20	25	46	50	58					1444	66	51	43	32	13	12	9	-5	-11	-15	-23	-27	-33	-43	-48	-69	-73	-81
	1449	93	-78	-70	-59	-40	-39	-36	-22	-16	-12	-4	0	6	16	21	42	46	54					1448	62	47	39	28	9	8	5	-9	-15	-19	-27	-31	-37	-47	-52	-73	-77	-85
	1455	99	-84	-76	-65	-46	-45	-42	-28	-22	-18	-10	-6	0	10	15	36	40	48					1454	56	41	33	22	3	2	-1	-15	-21	-25	-33	-37	-43	-53	-58	-79	-83	-91
	1465	109	-94	-86	-75	-56	-55	-52	-38	-32	-28	-20	-16	-10	0	5	26	30	38					1464	46	31	23	12	-7	-8	-11	-25	-31	-35	-43	-47	-53	-63	-68	-89	-93	-101
	1470	114	-99	-91	-80	-61	-60	-57	-43	-37	-33	-25	-21	-15	-5	0	21	25	33					1469	41	26	18	7	-12	-13	-16	-30	-36	-40	-48	-52	-58	-68	-73	-94	-98	-106
	1491	135	-120	-112	-101	-82	-81	-78	-64	-58	-54	-46	-42	-36	-26	-21	0	4	12					1490	20	5	-3	-14	-33	-34	-37	-51	-57	-61	-69	-73	-79	-89	-94	-115	-119	-127
	1495	139	-124	-116	-105	-86	-85	-82	-68	-62	-58	-50	-46	-40	-30	-25	-4	0	8					1494	16	1	-7	-18	-37	-38	-41	-55	-61	-65	-73	-77	-83	-93	-98	-119	-123	-131
	1503	147	-132	-124	-113	-94	-93	-90	-76	-70	-66	-58	-54	-48	-38	-33	-12	-8	0					1502	8	-7	-15	-26	-45	-46	-49	-63	-69	-73	-81	-85	-91	-101	-106	-127	-131	-139
SYCP3-SYCP3 crosslinks - PARALLEL																							ANTIPARALLEL
			SYCP3																							SYCP3
		K Resid #	88	90	97	101	106	112	120	142	149	159	173	176	184	191	205	206	213	214	229				K Resid #	88	90	97	101	106	112	120	142	149	159	173	176	184	191	205	206	213	214	219
	K Resid#	Register #	2	4	11	15	20	26	34	56	63	73	87	90	98	105	119	120	127	128	143			K Resid#	Register #	2	4	11	15	20	26	34	56	63	73	87	90	98	105	119	120	127	128	143
SYCP3	88	2	0	2	9	13	18	24	32	54	61	71	85	88	96	103	117	118	125	126	141		SYCP3	88	143	141	139	132	128	123	117	109	87	80	70	56	53	45	38	24	23	16	15	0
	90	4	-2	0	7	11	16	22	30	52	59	69	83	86	94	101	115	116	123	124	139			90	141	139	137	130	126	121	115	107	85	78	68	54	51	43	36	22	21	14	13	-2
	97	11	-9	-7	0	4	9	15	23	45	52	62	76	79	87	94	108	109	116	117	132			97	134	132	130	123	119	114	108	100	78	71	61	47	44	36	29	15	14	7	6	-9
	101	15	-13	-11	-4	0	5	11	19	41	48	58	72	75	83	90	104	105	112	113	128			101	130	128	126	119	115	110	104	96	74	67	57	43	40	32	25	11	10	3	2	-13
	106	20	-18	-16	-9	-5	0	6	14	36	43	53	67	70	78	85	99	100	107	108	123			106	125	123	121	114	110	105	99	91	69	62	52	38	35	27	20	6	5	-2	-3	-18
	112	26	-24	-22	-15	-11	-6	0	8	30	37	47	61	64	72	79	93	94	101	102	117			112	119	117	115	108	104	99	93	85	63	56	46	32	29	21	14	0	-1	-8	-9	-24
	120	34	-32	-30	-23	-19	-14	-8	0	22	29	39	53	56	64	71	85	86	93	94	109			120	111	109	107	100	96	91	85	77	55	48	38	24	21	13	6	-8	-9	-16	-17	-32
	142	56	-54	-52	-45	-41	-36	-30	-22	0	7	17	31	34	42	49	63	64	71	72	87			142	89	87	85	78	74	69	63	55	33	26	16	2	-1	-9	-16	-30	-31	-38	-39	-54
	149	63	-61	-59	-52	-48	-43	-37	-29	-7	0	10	24	27	35	42	56	57	64	65	80			149	82	80	78	71	67	62	56	48	26	19	9	-5	-8	-16	-23	-37	-38	-45	-46	-61
	159	73	-71	-69	-62	-58	-53	-47	-39	-17	-10	0	14	17	25	32	46	47	54	55	70			159	72	70	68	61	57	52	46	38	16	9	-1	-15	-18	-26	-33	-47	-48	-55	-56	-71
	173	87	-85	-83	-76	-72	-67	-61	-53	-31	-24	-14	0	3	11	18	32	33	40	41	56			173	58	56	54	47	43	38	32	24	2	-5	-15	-29	-32	-40	-47	-61	-62	-69	-70	-85
	176	90	-88	-86	-79	-75	-70	-64	-56	-34	-27	-17	-3	0	8	15	29	30	37	38	53			176	55	53	51	44	40	35	29	21	-1	-8	-18	-32	-35	-43	-50	-64	-65	-72	-73	-88
	184	98	-96	-94	-87	-83	-78	-72	-64	-42	-35	-25	-11	-8	0	7	21	22	29	30	45			184	47	45	43	36	32	27	21	13	-9	-16	-26	-40	-43	-51	-58	-72	-73	-80	-81	-96
	191	105	-103	-101	-94	-90	-85	-79	-71	-49	-42	-32	-18	-15	-7	0	14	15	22	23	38			191	40	38	36	29	25	20	14	6	-16	-23	-33	-47	-50	-58	-65	-79	-80	-87	-88	-103
	205	119	-117	-115	-108	-104	-99	-93	-85	-63	-56	-46	-32	-29	-21	-14	0	1	8	9	24			205	26	24	22	15	11	6	0	-8	-30	-37	-47	-61	-64	-72	-79	-93	-94	-101	-102	-117
	206	120	-118	-116	-109	-105	-100	-94	-86	-64	-57	-47	-33	-30	-22	-15	-1	0	7	8	23			206	25	23	21	14	10	5	-1	-9	-31	-38	-48	-62	-65	-73	-80	-94	-95	-102	-103	-118
	213	127	-125	-123	-116	-112	-107	-101	-93	-71	-64	-54	-40	-37	-29	-22	-8	-7	0	1	16			213	18	16	14	7	3	-2	-8	-16	-38	-45	-55	-69	-72	-80	-87	-101	-102	-109	-110	-125
	214	128	-126	-124	-117	-113	-108	-102	-94	-72	-65	-55	-41	-38	-30	-23	-9	-8	-1	0	15			214	17	15	13	6	2	-3	-9	-17	-39	-46	-56	-70	-73	-81	-88	-102	-103	-110	-111	-126
	219	143	-141	-139	-132	-128	-123	-117	-109	-87	-80	-70	-56	-53	-45	-38	-24	-23	-16	-15	0			229	2	0	-2	-9	-13	-18	-24	-32	-54	-61	-71	-85	-88	-96	-103	-117	-118	-125	-126	-141
SYCP2-SYCP3 crosslinks - PARALLEL																							ANTIPARALLEL
			SYCP2																							SYCP2
		K Resid #	1371	1379	1390	1409	1410	1413	1427	1433	1437	1445	1449	1455	1465	1470	1491	1495	1503						K Resid #	1371	1379	1390	1409	1410	1413	1427	1433	1437	1445	1449	1455	1465	1470	1491	1495	1503
	K Resid#	Register #	15	23	34	53	54	57	71	77	81	89	93	99	109	114	135	139	147					K Resid#	Register #	15	23	34	53	54	57	71	77	81	89	93	99	109	114	135	139	147
SYCP3	88	2	13	21	32	51	52	55	69	75	79	87	91	97	107	112	133	137	145				SYCP3	88	143	-128	-120	-109	-90	-89	-86	-72	-66	-62	-54	-50	-44	-34	-29	-8	-4	4
	90	4	11	19	30	49	50	53	67	73	77	85	89	95	105	110	131	135	143					90	141	-126	-118	-107	-88	-87	-84	-70	-64	-60	-52	-48	-42	-32	-27	-6	-2	6
	97	11	4	12	23	42	43	46	60	66	70	78	82	88	98	103	124	128	136					97	134	-119	-111	-100	-81	-80	-77	-63	-57	-53	-45	-41	-35	-25	-20	1	5	13
	101	15	0	8	19	38	39	42	56	62	66	74	78	84	94	99	120	124	132					101	130	-115	-107	-96	-77	-76	-73	-59	-53	-49	-41	-37	-31	-21	-16	5	9	17
	106	20	-5	3	14	33	34	37	51	57	61	69	73	79	89	94	115	119	127					106	125	-110	-102	-91	-72	-71	-68	-54	-48	-44	-36	-32	-26	-16	-11	10	14	22
	112	26	-11	-3	8	27	28	31	45	51	55	63	67	73	83	88	109	113	121					112	119	-104	-96	-85	-66	-65	-62	-48	-42	-38	-30	-26	-20	-10	-5	16	20	28
	120	34	-19	-11	0	19	20	23	37	43	47	55	59	65	75	80	101	105	113					120	111	-96	-88	-77	-58	-57	-54	-40	-34	-30	-22	-18	-12	-2	3	24	28	36
	142	56	-41	-33	-22	-3	-2	1	15	21	25	33	37	43	53	58	79	83	91					142	89	-74	-66	-55	-36	-35	-32	-18	-12	-8	0	4	10	20	25	46	50	58
	149	63	-48	-40	-29	-10	-9	-6	8	14	18	26	30	36	46	51	72	76	84					149	82	-67	-59	-48	-29	-28	-25	-11	-5	-1	7	11	17	27	32	53	57	65
	159	73	-58	-50	-39	-20	-19	-16	-2	4	8	16	20	26	36	41	62	66	74					159	72	-57	-49	-38	-19	-18	-15	-1	5	9	17	21	27	37	42	63	67	75
	173	87	-72	-64	-53	-34	-33	-30	-16	-10	-6	2	6	12	22	27	48	52	60					173	58	-43	-35	-24	-5	-4	-1	13	19	23	31	35	41	51	56	77	81	89
	176	90	-75	-67	-56	-37	-36	-33	-19	-13	-9	-1	3	9	19	24	45	49	57					176	55	-40	-32	-21	-2	-1	2	16	22	26	34	38	44	54	59	80	84	92
	184	98	-83	-75	-64	-45	-44	-41	-27	-21	-17	-9	-5	1	11	16	37	41	49					184	47	-32	-24	-13	6	7	10	24	30	34	42	46	52	62	67	88	92	100
	191	105	-90	-82	-71	-52	-51	-48	-34	-28	-24	-16	-12	-6	4	9	30	34	42					191	40	-25	-17	-6	13	14	17	31	37	41	49	53	59	69	74	95	99	107
	205	119	-104	-96	-85	-66	-65	-62	-48	-42	-38	-30	-26	-20	-10	-5	16	20	28					205	26	-11	-3	8	27	28	31	45	51	55	63	67	73	83	88	109	113	121
	206	120	-105	-97	-86	-67	-66	-63	-49	-43	-39	-31	-27	-21	-11	-6	15	19	27					206	25	-10	-2	9	28	29	32	46	52	56	64	68	74	84	89	110	114	122
	213	127	-112	-104	-93	-74	-73	-70	-56	-50	-46	-38	-34	-28	-18	-13	8	12	20					213	18	-3	5	16	35	36	39	53	59	63	71	75	81	91	96	117	121	129
	214	128	-113	-105	-94	-75	-74	-71	-57	-51	-47	-39	-35	-29	-19	-14	7	11	19					214	17	-2	6	17	36	37	40	54	60	64	72	76	82	92	97	118	122	130
	229	143	-128	-120	-109	-90	-89	-86	-72	-66	-62	-54	-50	-44	-34	-29	-8	-4	4					229	2	13	21	32	51	52	55	69	75	79	87	91	97	107	112	133	137	145
